# Supplementary material for: A Needle-Free Jet Injection System for Controlled Release and Repeated Biopharmaceutical Delivery
Source: Pharmaceutics. 2021 Oct 22;13(11):1770. doi: 10.3390/pharmaceutics13111770 (PMC8620904; doi:10.3390/pharmaceutics13111770)
Supplement: Supplementary file 1 [file pharmaceutics-13-01770-s001.zip]

Archive with 1 entries (1 files):
- pharmaceutics-1383789-supplementary.pdf
